# Supplementary material for: Occupational health disparities among U.S. long-haul truck drivers: the influence of work organization and sleep on cardiovascular and metabolic disease risk
Source: PLoS One. 2018 Nov 15;13(11):e0207322. doi: 10.1371/journal.pone.0207322 (PMC6237367; doi:10.1371/journal.pone.0207322)
Supplement: S1 Dataset — This is the fully anonymized data set used for this study. (XLSX) [file pone.0207322.s001.xlsx]

## Sheet: Sheet1
PID	PULSE	SYSTOLIC BP	DIASTOLIC BP	HEIGHT	HEIGHT	WEIGHT	WEIGHT	BMI	SAGITTAL	CircWaist	CircWaist	CircHip	W-HipRATIO	W-HeightRATIO	CircUA	LipidCH-HDL	LipidCH-LDL	TOTAL-Chol	Glucose	TOTAL-G	Insulin	P1Q1	P1Q1-String	P1Q2a	P1Q2b	P1Q2c	P1Q3	P1Q4	P1Q4a	P1Q5	P1Q6	P1Q7	P1Q8	P1Q9	P1Q10	P1Q10a	P1Q11	P1Q11a	P1Q12	P1Q12a	P1Q12b	P1Q13	P1Q13a	P1Q13b	P1Q14	P1Q14a	P1Q14b	P1Q15	P1Q15a
3-digit	3-digit	3-digit	3-digit	3-digit	3-digit	3-digit	3-digit	2-digit	3-digit	3-digit	3-digit	3-digit	Waist/Hip	Waist/Height	2-digit							2-digit	10-digit	2-digit	2-digit	2-digit	2-digit	4-digit	1-digit	2-digit	2-digit	2-digit	2-digit	2-digit	2-digit	2-digit	2-digit	2-digit	2-digit	2-digit	2-digit	2-digit	2-digit	2-digit	2-digit	2-digit	2-digit	2-digit	2-digit
				INCHES	CENTMS	LBS	KLGS		CENTMS	CENTMS	Inches	CENTMS	CENTMS	CENTMS	CENTMS												years		solo=1 team=2						Actual Start HR	Varies	Actual End HR	Varies	ACTL HR UP-Wdy	Varies	Range	ACTL HR UP-Nwdy	Varies	Range	ACTL HR SLP-Wdy	Varies	Range	ACTL HR SLP-Nwdy	Varies
999=missing	999=missing	999=missing	999=missing	999=missing	999=missing	999=missing	999=missing	99=missing	999=missing	999=missing	999=missing	999=missing	9=missing	9=missing	99=missing	99=missing	99=missing	99=missing	99=missing	99=missing	99=missing	99=missing	9=missing	99=missing	99=missing	99=missing	99=missing	9999=missing	9=missing	99=missing	99=missing	99=missing	99=missing	99=missing	99=missing	99=missing	99=missing	99=missing	99=missing	99=missing	99=missing	99=missing	99=missing	99=missing	99=missing	99=missing	99=missing	99=missing	99=missing
1	77	117.5	65.5	69	175.26	153.1	69.5909	22.6064	25.05	90.6	35.334	95.9	0.944734	0.516946	26.15	99	99	99	99	99	99	2	9	3	99	99	30	3500	1	5	6	1	1	1	09:00:00		19:00:00		06:00:00			10:00:00			00:00:00			22:00:00
2	76	129.5	80	70	177.8	278.2	126.455	39.9132	36.03	129.87	50.6493	115.87	1.12083	0.730427	35.17	99	99	99	99	99	99	2	9	1	3	99	8	2500	1	5	8	0	1	1		97		97	06:00:00			08:00:00				97		23:00:00
3	85	148.5	92.5	67.75	172.085	219.8	99.9091	33.6639	27.2	107	41.73	114.9	0.931245	0.621786	38	31.0505	137.832	176.752	95.448	243.459	17.237	1	9	1	99	99	4	2000	1	3	8	0	1	1		97		97		97			98		01:00:00				99
4	67	144	90	74	187.96	208.6	94.8182	26.7797	26.9	102.37	39.9243	110.5	0.926425	0.544637	32.53	43.894	153.745	229.196	73.5765	355.01	13.107	2	9	1	flatbed	99	0.5	2000	1	4	9	0	1	1		97		97	05:00:00			05:00:00			1900-01-01			01:00:00
5	78	105.5	75	71.75	182.245	253.4	115.182	34.6033	34.87	127.73	49.8147	119.8	1.06619	0.70087	37.27	99	99	99	99	99	99	1	9	1	99	99	18	2500	1	6	5	0	0	0		99		99		97			98		22:00:00			22:00:00
6	68	155	92	69	175.26	202.8	92.1818	29.9451	31.37	111.73	43.5747	104.77	1.06643	0.63751	32.67	40.224	129.474	194.509	83.462	295.928	13.65	4	9	1	99	99	42	2491	1	6	6	1	1	0		97		97	07:00:00			07:00:00			21:30:00			00:00:00
7	73	126.5	71.5	72	182.88	279.8	127.182	37.9436	36.2	134.03	52.2717	121.17	1.10613	0.732885	36.53	47.1045	92.6659	129.269	99.7505	62.8144	25.3745	4	9	1	99	99	16.5	2491	1	6	7	1	1	1	09:00:00		22:00:00		08:30:00			10:00:00			00:00:00			02:00:00
8	79	165	102	72	182.88	368.2	167.364	49.9314	43	150	58.5	143.83	1.0429	0.82021	50.83	99	99	99	99	99	99	4	9	1	3	99	21	3000	1	6	9	0	0	0		99		99			8-9 am			8-9 am		97		00:00:00
9	89	141	82	72	182.88	302.93	137.695	41.0802	35.1	129.25	50.4075	130.03	0.994001	0.706748	40.67	99	99	99	99	99	99	1	9	1	99	99	1.5	3000	1	6	8	0	0	1	05:00:00		18:00:00		04:00:00			04:00:00					9-10 pm
10	66	131	79.5	73	185.42	241.1	109.591	31.8058	29.7	110.25	42.9975	114.1	0.966258	0.594596	33.2	31.509	102.149	173.917	97.7015	210.831	34.694	2	9	1	99	99	32	2299	1	6	9	0	1	1		97		97			8pm-12am	08:00:00					11am-12pm	23:00:00
11	74	117.5	70.5	73	185.42	226.2	102.818	29.8402	32.5	112.63	43.9257	112.63	1	0.607432	33	99	99	99	99	99	99	2	Martin Transportation	3	99	99	32	1916	1	6	9	0	1	1	04:00:00		14:00:00				5-7 am			5-7am			8-10pm	02:00:00
12	87	167	105	69	175.26	258.6	117.545	38.1844	35.53	125.33	48.8787	120.33	1.04155	0.715109	40.9	99	99	99	99	99	99	5	company driver	1	3	99	0.5	3000	1	6	9	0	1	1		97		97	05:00:00				97		22:00:00			22:00:00
13	65.5	146.5	92	73.5	186.69	237.6	108	30.9191	32.17	118.23	46.1097	113.57	1.04103	0.633296	32.63	99	99	99	99	99	99	1	9	1	99	99	36	2500	1	5	10	0	0	0		97		97		97			97				2-3am
14	66	126.5	86	67	170.18	204.2	92.8182	31.9787	32.42	118.83	46.3437	113.17	1.05001	0.698261	33.67	99	99	99	99	99	99	2	9	1	99	99	32	2491	1	6	9	0	1	1		97		97		97				5-6am		97		22:00:00
15	90	96.5	70	66	167.64	152.2	69.1818	24.563	22.43	85.1	33.189	91.83	0.926712	0.507635	29.97	99	99	99	99	99	99	2	9	1	99	99	10	4000	1	6	10	0	0	0		99		99		97		12:00:00			03:00:00				97
16	56.5	120.5	78.5	69	175.26	183	83.1818	27.0214	27.93	96.83	37.7637	101.7	0.952114	0.552493	33.17	99	99	99	99	99	99	4	9	5	99	99	36	2500	1	6	7	0	1	1	07:00:00		19:00:00		06:00:00				98				9-11 pm
17	102.33	140.67	99	67	170.18	297.8	135.364	46.637	41.73	139.5	54.405	129.67	1.07581	0.81972	38.5	99	99	99	99	99	99	3	9	1	99	99	35	3000	2	4	9	0	1	1	06:00:00		17:00:00				4-5 am	05:00:00			21:00:00			21:00:00
18	69.5	103	70	65	165.1	268.6	122.091	44.6925	39.65	134.5	52.455	126	1.06746	0.814658	35.08	99	99	99	99	99	99	1	9	1	99	99	8	2100	1	5	10	0	0	1		97		97			7-8 am			7-8 am			9-10 pm		99
19	87.5	135	79.5	67	170.18	169.4	77	26.5289	29.5	102.67	40.0413	103.33	0.993613	0.603302	30.97	99	99	99	99	99	99	1	9	1	99	99	4.5	2500	1	6	10	0	0	1	06:00:00		20:30:00			97		05:30:00			22:30:00			23:00:00
20	65	135.5	79.5	73	185.42	264.6	120.273	34.9059	32.07	114.6	44.694	121.7	0.94166	0.618056	38.27	99	99	99	99	99	99	2	9	1	99	99	10	2750	1	6	7	1	0	1	07:00:00		18:00:00		05:30:00			11:00:00			00:30:00			01:00:00
21	50	146.5	73	69	175.26	161.6	73.4545	23.8615	20.57	82.07	32.0073	100.97	0.812816	0.468276	30.87	99	99	99	99	99	99	2	9	1	99	99	9	3000	2	4	9	0	0	1		97		97		97		10:00:00			22:00:00			00:00:00
22	67	138.5	87.5	68	172.72	272	123.636	41.3529	32.97	121.5	47.385	122.87	0.98885	0.703451	40.73	99	99	99	99	99	99	3	9	1	99	99	23	3000	1	5	5	0	0	1		97		97	13:00:00			07:00:00			07:00:00			22:30:00
23	70	150	84.5	67	170.18	229	104.091	35.8626	31.03	115.83	45.1737	116.1	0.997674	0.680632	37.5	99	99	99	99	99	99	2	9	1	99	99	43	2874	1	5	5	0	1	0		97		97	05:00:00			07:00:00			21:00:00			02:00:00
24	105	109	79	71	180.34	256.6	116.636	35.7845	32.23	118.2	46.098	122.37	0.965923	0.655429	36.27	99	99	99	99	99	99	2	9	1	99	99	22	3100	1	5	9	0	0	0		97		97	04:00:00			08:00:00			22:00:00			22:00:00
25	90.5	127	83	69	175.26	268.2	121.909	39.6019	39.25	131.67	51.3513	133.5	0.986292	0.751284	34.5	99	99	99	99	99	99	4	9	1	99	99	22	2800	1	5	8	0	0	1	07:30:00		19:30:00		06:00:00			07:00:00			21:30:00			21:30:00
26	69	113.5	78	70	177.8	217.2	98.7273	31.1616	29.57	110.6	43.134	107.9	1.02502	0.622047	34.1	41.6005	94.434	140.845	80.918	173.794	9.577	4	9	1	2	99	14	2800	1	6	9	0	1	0		97		97	06:00:00			07:00:00			20:30:00			22:00:00
27	90	125	81	74	187.96	265.8	120.818	34.123	31.67	114.9	44.811	129	0.890698	0.6113	37.85	99	99	99	99	99	99	4	9	1	99	99	25	5000	1	4	8	0	0	1		97		97	06:00:00			07:00:00			00:00:00	97		00:00:00	97
28	98	149	101.5	71	180.34	267	121.364	37.2349	36.98	122.5	47.775	126.67	0.96708	0.679272	37.33	99	99	99	99	99	99	1	9	1	3	99	12	2250	1	6	5	0	0	1		97		97	05:00:00			05:00:00				97		22:00:00
29	79.5	177.5	99	73	185.42	256.6	116.636	33.8506	40.32	130.17	50.7663	130.5	0.997471	0.702028	35	99	99	99	99	99	99	2	9	1	99	99	17	2750	1	6	4	0	0	1	05:30:00		16:00:00		05:00:00			10:00:00	97		20:00:00			00:00:00
30	64	140	78	66	167.64	227.8	103.545	36.7639	32.27	110.5	43.095	111	0.995495	0.659151	38.92	99	99	99	99	99	99	1	9	1	5	99	7	2500	1	5	5	0	0	0		99		99	05:00:00			09:00:00			21:00:00			23:00:00
31	83	129.5	81.5	70	177.8	279.2	126.909	40.0567	29.97	118.07	46.0473	124	0.952177	0.664061	39.2	99	99	99	99	99	99	5	Company Driver & Trainer	5	flatbed	99	30	2491	1	5	7	1	1	1	06:00:00		20:00:00		06:00:00			06:00:00			22:00:00			22:00:00
32	74	127	76.5	70	177.8	228.8	104	32.8258	27.6	111.53	43.4967	119.77	0.931201	0.627278	36.67	99	99	99	99	99	99	4	9	1	99	99	8	3100	1	5	10	0	0	1		97		97		97		10:00:00				97		00:00:00
33	83	116	71	66	167.64	307.2	139.636	49.578	39.28	142.17	55.4463	138.83	1.02406	0.848067	41	99	99	99	99	99	99	3	9	1	99	99	3	2000	1	6	8	0	0	0		99		99	08:00:00			10:00:00			00:00:00			00:00:00
34	57	110	75.5	75	190.5	339	154.091	42.3675	30.87	127.5	49.725	131.2	0.971799	0.669291	44.47	99	99	99	99	99	99	2	9	4	99	99	8	2900	1	4	7	1	0	1	07:00:00		22:00:00		05:00:00			06:00:00			23:30:00			02:00:00
35	94	121	89.5	71	180.34	299.8	136.273	41.809	36.4	133.17	51.9363	135.8	0.980633	0.738439	37.9	99	99	99	99	99	99	1	9	1	99	99	33	2491	1	6	10	0	1	1		97	03:00:00		08:00:00			10:00:00			00:00:00			00:00:00
36	73	122.5	76.5	73	185.42	223.6	101.636	29.4972	25.63	104.6	40.794	112.63	0.928705	0.564125	31.33	61.323	146.512	195.237	75.779	61.3335	6.79225	4	9	1	99	99	19	1917	1	4	9	0	0	1		97		97	05:00:00			08:00:00				97			97
37	94.5	140	82	70	177.8	275	125	39.4541	36.08	129	50.31	127.5	1.01176	0.725534	42.5	99	99	99	99	99	99	1	9	1	4	99	15	2500	1	6	8	0	0	0		99		99	04:45:00			04:45:00			23:00:00			23:00:00
38	57.5	119.5	77	69	175.26	205	93.1818	30.2699	30.67	104.25	40.6575	103.5	1.00725	0.594831	32.67	99	99	99	99	99	99	1	9	1	99	99	14	2750	1	6	10	0	0	0		99		99		97			98			97			98
39	71.5	136.5	90	71	180.34	170.8	77.6364	23.8192	31.42	104.57	40.7823	103.27	1.01259	0.579849	30.73	99	99	99	99	99	99	4	9	1	3	99	28	3000	1	6	7	0	0	1	08:30:00		21:00:00		07:30:00			07:30:00			22:00:00			22:00:00
40	72	121.5	82	73	185.42	235.8	107.182	31.1067	28.47	111.7	43.563	117.53	0.950396	0.602416	36.67	99	99	99	99	99	99	4	9	5	99	99	33	1750	1	4	6	0	0	1		97		97	05:00:00			05:00:00			21:00:00			23:00:00
41	63	111	66	72	182.88	224	101.818	30.3765	26.4	105.43	41.1177	113.53	0.928653	0.576498	38.67	99	99	99	99	99	99	3	9	1	99	99	13	2500	1	3	9	0	0	0	13:00:00		07:00:00		10:00:00			10:00:00				97			97
42	59	94	62	72	182.88	174.2	79.1818	23.6232	23.07	91.8	35.802	94.6	0.970402	0.501969	29.6	99	99	99	99	99	99	1	9	5	99	99	31	2300	1	5	6	0	0	0		97		97	17:00:00			08:00:00			07:00:00			22:00:00
43	69.5	116.5	88.5	72	182.88	298.8	135.818	40.5201	35.1	132	51.48	137.6	0.959302	0.721785	40	45.2695	121.598	172.263	91.043	93.9888	38.886	1	9	1	3	99	12	5000	2	5	7	0	1	1		97		97		97			97			97		22:00:00
44	97.5	147	91.5	69	175.26	236.6	107.545	34.9359	35.4	113.75	44.3625	112.9	1.00753	0.649036	39.08	99	99	99	99	99	99	1	9	1	99	99	10	2350	1	5	6	0	0	1	06:00:00		19:00:00		05:30:00			07:30:00			22:00:00			22:00:00
45	102.5	123.5	83	69	175.26	293.4	133.364	43.3229	40.75	134.17	52.3263	122.33	1.09679	0.765548	41.25	99	99	99	99	99	99	1	9	1	3	99	2	3000	1	6	6	0	0	1	07:30:00		22:30:00			97			98			97			98
46	84	143.5	75.5	66	167.64	302	137.273	48.7388	45.25	147.73	57.6147	139.5	1.059	0.881234	39.5	99	99	99	99	99	99	4	9	1	99	99	12	4000	1	4	10	0	0	0		99		99	07:30:00			07:30:00			00:00:00			00:00:00
47	63	108	74	73	185.42	222.4	101.091	29.3389	24.77	102.97	40.1583	119.87	0.859014	0.555334	35.67	99	99	99	99	99	99	1	9	3	99	99	18	2750	1	4	5	0	1	1	05:00:00		21:00:00		07:00:00			12:00:00			00:00:00				97
48	62	106.5	70.5	74	187.96	284.6	129.364	36.5365	28.97	123.83	48.2937	119.8	1.03364	0.65881	37.47	99	99	99	99	99	99	3	9	1	99	99	10	4000	2	5	5	1	0	1	22:00:00		07:00:00		12:00:00			14:00:00			07:00:00			07:00:00
49	79.5	113.5	84	71	180.34	223.6	101.636	31.1825	31.23	112	43.68	117.73	0.951329	0.621049	34.5	99	99	99	99	99	99	1	9	1	99	99	2	3000	1	5	5	0	1	1		97		97		97		15:00:00				97			97
50	74	139	73.5	71	180.34	216.8	98.5455	30.2342	32.97	115.57	45.0723	115.87	0.997411	0.640845	32.17	39.7655	93.4696	157.144	95.192	114.712	25.206	4	9	2	99	99	40	2000	1	4	9	0	1	1	07:00:00		19:00:00		07:00:00			07:00:00			22:00:00			22:00:00
51	56.5	110	66.5	71	180.34	170	77.2727	23.7076	21.6	91.3	35.607	103.73	0.88017	0.506266	34.3	99	99	99	99	99	99	1	9	1	4	99	1	2200	1	5	4	0	1	1		97		97	05:00:00			05:00:00			22:00:00			22:00:00
52	77.5	121.5	77	71.5	181.61	263.4	119.727	36.2209	39.57	131.67	51.3513	124.73	1.05564	0.725015	37.83	99	99	99	99	99	99	4	9	1	3	99	27	3500	1	6	10	1	1	1		97		97		97			98			97			98
53	64	115	67.5	67	170.18	211	95.9091	33.0437	31.43	108.73	42.4047	108.83	0.999081	0.638912	31.67	99	99	99	99	99	99	4	9	3	99	99	15	3000	1	4	6	0	0	1	07:00:00		21:00:00		06:30:00			08:30:00			22:30:00			22:30:00
54	91.5	130.5	76	71	180.34	211	95.9091	29.4253	35	118.54	46.2306	109.22	1.08533	0.657314	33.02	41.6005	146.512	170.374	93.9115	104.13	23.933	1	9	1	99	99	25	2850	2	6	8	0	0	1	04:30:00			97	03:00:00					6-7am			8-9pm	21:30:00
55	88	126.5	83.5	74.5	189.23	500	227.273	63.3305	48.4	157.6	61.464	178.67	0.882073	0.832849	49.57	99	99	99	99	99	99	4	9	1	99	99	13	5000	2	5	9	0	1	1	03:00:00		15:00:00		02:30:00				97		16:00:00				97
56	70	145	82.5	76	193.04	264.4	120.182	32.1803	35.63	126.63	49.3857	109.9	1.15223	0.655978	31.63	99	99	99	99	99	99	1	9	1	5	99	33	3100	1	6	6	0	1	0	07:00:00		21:00:00		06:30:00				97			97			97
57	78.5	119	88.5	70	177.8	276.2	125.545	39.6262	35.37	127.43	49.6977	123.03	1.03576	0.716704	33.13	99	99	99	99	99	99	1	9	1	4	99	4	2750	1	4	10	0	0	1		97		97			5-6am			7-8 am			11pm-12am
58	72	112.5	75.5	72	182.88	165	75	22.3756	24.92	90.25	35.1975	97	0.930412	0.493493	26.2	41.6005	119.113	168.957	96.882	88.2569	2.744	1	9	1	99	99	23	3250	1	6	10	0	0	0		99		99		97		08:30:00				97
59	81.5	125.5	72	77	195.58	285	129.545	33.7924	42.25	137.5	53.625	135	1.01852	0.703037	36.83	99	99	99	99	99	99	4	9	1	99	99	19.5	2500	1	6	5	0	0	0		99		99		97				9-10 am		97		00:00:00
60	82.5	123.5	80.5	71	180.34	207.2	94.1818	28.8954	32.08	110.42	43.0638	104.57	1.05594	0.612288	31.58	44.3525	158.567	257.072	103.541	233.759	13.108	3	9	1	2	3	22	3000	1	6	10	0	0	1		97		97	03:00:00					6-7am		97
61	51.5	149	89.5	69	175.26	298.6	135.727	44.0907	38.43	132.5	51.675	120	1.10417	0.75602	43.83	99	99	99	99	99	99	1	9	1	99	99	25	2500	1	5	9	0	0	1	05:00:00		19:00:00		04:00:00			04:00:00			22:00:00			22:00:00
62	94	134.5	91	73	185.42	198	90	26.1201	30.83	107.67	41.9913	107.47	1.00186	0.580682	43.33	99	99	99	99	99	99	4	9	1	99	99	24	2000	1	5	6	0	0	1	04:00:00		16:00:00		03:00:00			11:00:00			22:00:00			00:00:00
63	90	137	94.5	72	182.88	368	167.273	49.9043	41.87	142.7	55.653	134.9	1.05782	0.780293	44.5	99	99	99	99	99	99	2	9	1	99	99	3	2800	1	5	9	0	0	1		97		97	06:00:00			12:00:00			20:00:00			00:00:00
64	70.5	130.5	79.5	75	190.5	284.6	129.364	35.5687	40.17	131.67	51.3513	123.17	1.06901	0.691181	35.67	99	99	99	99	99	99	1	9	1	3	99	5	5000	1	6	8	0	0	1		97		97		97		10:00:00				97		22:00:00
65	92	106	71	70	177.8	184.6	83.9091	26.4844	29.07	99.27	38.7153	108.03	0.918911	0.558324	36.2	99	99	99	99	99	99	3	9	4	99	99	18	2000	1	6	9	0	0	1		97		97	03:00:00				97			97			97
66	76	122.5	84.5	70	177.8	313	142.273	44.9059	35.93	130.13	50.7507	130.6	0.996401	0.73189	40.77	99	99	99	99	99	99	2	9	1	99	99	1.5	3066	1	6	7	0	1	1	08:00:00		22:00:00		06:00:00				98		22:00:00			22:00:00
67	57.5	151	85	71	180.34	202.6	92.0909	28.2539	30.43	108.5	42.315	106.5	1.01878	0.601641	32	99	99	99	99	99	99	1	9	1	99	99	15	2000	1	5	8	0	0	1	06:30:00		18:30:00		05:30:00			09:30:00			22:00:00			00:00:00
68	86	163	100.5	72	182.88	217	98.6364	29.4273	29.73	105.6	41.184	110.43	0.956262	0.577428	33.7	99	99	99	99	99	99	1	9	4	99	99	18	3500	1	5	10	0	0	0	05:00:00		23:00:00		05:00:00			05:00:00			01:00:00				97
69	79	102.5	69.5	68	172.72	247.6	112.545	37.6433	34.57	117.67	45.8913	119.83	0.981974	0.681276	39.23	99	99	99	99	99	99	4	9	1	3	99	2	2500	1	6	5	1	1	0		99		99		97		10:00:00				97		23:00:00
70	80	109	74	67	170.18	199.8	90.8182	31.2897	25.77	94.97	37.0383	100.97	0.940576	0.558056	33.37	40.683	123.206	187.619	119.266	90.4614	8.851	1	9	5	99	99	1	2500	1	4	6	0	0	0	08:00:00			97	06:30:00			07:00:00				97		23:30:00
71	98	123	85	66	167.64	252	114.545	40.6694	35.25	123	47.97	123.83	0.993297	0.733715	39.83	99	99	99	99	99	99	4	9	1	2	99	3	2550	1	6	5	0	0	1	08:00:00		20:00:00		06:00:00			09:00:00				97		00:00:00
72	89	111.5	85	72	182.88	261.4	118.818	35.4483	32.03	117.07	45.6573	114.4	1.02334	0.640147	36.1	99	99	99	99	99	99	2	9	1	99	99	7	3250	1	6	7	1	1	1	05:00:00		19:00:00			97		06:30:00			21:00:00				97
73	94	182.5	95	73	185.42	342.2	155.545	45.1429	41.58	153.17	59.7363	128.5	1.19198	0.826071	45.9	99	99	99	99	99	99	4	9	1	99	99	7	3000	1	5	9	0	1	1	03:00:00		17:00:00		02:00:00			02:00:00			18:00:00			18:00:00
74	71.5	120.5	79.5	76	193.04	233.4	106.091	28.4072	27.9	106.83	41.6637	113.07	0.944813	0.553409	36	99	99	99	99	99	99	4	9	1	99	99	13	2300	1	5	7	0	0	1		97		97		97		08:30:00				97		22:00:00
75	76.5	120.5	89	75	190.5	372.8	169.455	46.5917	41.35	141.67	55.2513	144.23	0.982251	0.743675	50.9	99	99	99	99	99	99	1	9	1	2	3	4	2400	1	5	4	0	0	1	02:00:00		16:00:00		00:00:00			06:00:00					9-11pm
76	71.5	137	79	71	180.34	219.4	99.7273	30.5967	34.07	116.17	45.3063	108.73	1.06843	0.644172	32.7	99	99	99	99	99	99	2	9	2	99	99	38	2500	1	6	7	0	0	0		99		99	05:00:00			10:00:00			21:00:00			23:00:00
77	83	146	82	69	175.26	219.4	99.7273	32.3962	34.08	113.5	44.265	111	1.02252	0.647609	35.23	27.0217	98.7738	154.546	95.781	231.995	43.8335	1	9	1	99	99	10	3000	1	6	8	0	0	1	08:00:00		21:00:00		07:00:00			10:00:00				97			97
78	60.5	121	88	67	170.18	259.2	117.818	40.592	36.33	125.37	48.8943	123.53	1.0149	0.736691	40.33	99	99	99	99	99	99	2	9	1	99	99	25	4500	1	4	9	1	1	0		99		99	06:30:00			08:00:00			08:00:00			00:00:00
79	68	107	57.5	75	190.5	241	109.545	30.1196	30.03	117.5	45.825	118.5	0.991561	0.616798	35.17	99	99	99	99	99	99	1	9	1	99	99	4	2750	1	5	5	1	0	1	06:00:00		16:30:00		05:30:00			07:30:00			21:00:00			23:00:00
80	78.5	131	88.5	72	182.88	205.6	93.4545	27.8813	26.3	95.27	37.1553	103.83	0.917558	0.520943	38.17	99	99	99	99	99	99	3	9	2	99	99	10	2500	1	5	varies	0	0	0		99		99		97			97			97			97
81	81.5	144.5	98.5	68	172.72	213.8	97.1818	32.5046	30.37	109.67	42.7713	115.17	0.952245	0.634958	35.4	99	99	99	99	99	99	1	9	1	99	99	25	2100	1	5	8	0	0	0		99		99	05:00:00			05:00:00				97		22:00:00
82	60.5	120.5	75	75	190.5	282.2	128.273	35.2687	38.03	133.67	52.1313	125.77	1.06281	0.70168	37.33	99	99	99	99	99	99	3	9	1	99	99	24	3000	1	5	9	0	0	0		99		99		97		05:30:00				97			97
83	78	114.5	75.5	71	180.34	254.6	115.727	35.5056	33.23	120.17	46.8663	122	0.985	0.666352	37.77	99	99	99	99	99	99	1	9	1	99	99	32	2500	1	5	7	0	0	1		97		97		97		07:00:00				97
84	70	131	77	73	185.42	242.6	110.273	32.0037	37.2	118.5	46.215	116.17	1.02006	0.63909	33	99	99	99	99	99	99	1	9	1	2	4	20	3550	1	5	10	0	0	1	04:00:00			97	03:30:00			05:00:00			22:00:00
85	84	146	88.5	73	185.42	205.4	93.3636	27.0963	29.33	101.97	39.7683	107.2	0.951213	0.549941	31.8	99	99	99	99	99	99	2	9	3	99	99	15	2500	1	6	6	0	0	1		97		97			7-10am			7-8 am	21:00:00
86	74	133	88	73	185.42	264.2	120.091	34.8532	37.58	131	51.09	113	1.15929	0.706504	35.5	99	99	99	99	99	99	1	9	1	99	99	13	2500	1	4	4	0	1	1	06:30:00		16:00:00		06:00:00			06:00:00					8:30-9 pm
87					0		0	#DIV/0!			0		#DIV/0!	#DIV/0!		99	99	99	99	99	99	INCOMPLETE SURVEY	9		99	99
88	79	102.5	68.5	70	177.8	200	90.9091	28.6939	30.1	103.83	40.4937	105.08	0.988104	0.583971	33.83	99	99	99	99	99	99	1	9	1	3	99	10	3500	1	5	10	0	0	0		99		99		97				10-11 am		97
89	68	148.5	84.5	69	175.26	275	125	40.606	37.67	131	51.09	139.33	0.940214	0.747461	37.25	57.654	163.55	179.679	104.257	141.608	68.4585	1	9	1	3	99	0.5	5000	2	5	6	1	0	0		99		99		97		06:00:00				97		22:00:00
90	101.5	115	77	67	170.18	170	77.2727	26.6229	28.75	106	41.34	105.67	1.00312	0.62287	31.17	99	99	99	99	99	99	4	9	1	99	99	1	2500	1	5	4	0	0	0		99		99	05:00:00			05:00:00			22:00:00			22:00:00
91	71	141	91.5	72	182.88	234.6	106.636	31.814	29.37	107.33	41.8587	106.3	1.00969	0.586888	36.73	26.4635	185.571	203.444	95.5505	130.144	7.069	4	9	5	99	99	22	1533	1	4	6	1	1	1	05:00:00		17:00:00		04:45:00			04:45:00			00:00:00			00:00:00
92	73.5	152.5	95	67	170.18	240	109.091	37.5852	37.9	124.67	48.6213	120	1.03892	0.732577	36.67	27.381	97.9838	173.445	82.489	93.1069	15.4795	1	9	1	99	99	20	2750	1	4	6	0	1	1	06:30:00		22:00:00		05:00:00			08:00:00					9-10 pm	21:00:00
93	56	97	62	70	177.8	218.6	99.3636	31.3624	27.83	108.17	42.1863	109.23	0.990296	0.60838	34.13	61.3235	126.742	159.98	104.514	153.953	14.2265	4	9	5	99	99	6	2100	1	4	8	1	1	1	06:00:00		18:00:00		05:00:00			07:00:00			22:00:00			00:00:00
94	97	135	88	71	180.34	310.8	141.273	43.3431	35.43	129.6	50.544	129.73	0.998998	0.718643	39.9	99	99	99	99	99	99	2	9	4	99	99	4	2500	1	5	7	0	0	1	06:00:00		19:00:00		04:00:00			04:00:00			21:00:00				97
95	89	163	100	74	187.96	269.2	122.364	34.5595	38.35	125.5	48.945	117.83	1.06509	0.667695	37.67	99	99	99	99	99	99	1	9	1	3	4	9	2000	1	6	6	0	0	1		97		97		97			97			97			97
96	85.5	111	73	73	185.42	323	146.818	42.6101	35.97	136.8	53.352	140.5	0.973665	0.737784	44	99	99	99	99	99	99	4	9	1	99	99	10	2500	1	5	8	0	1	1	05:00:00		02:00:00		04:00:00			08:00:00			22:00:00			00:00:00
97	81.5	117	69	71.5	181.61	342.2	155.545	47.0569	41.5	149.33	58.2387	142.83	1.04551	0.822256	43.17	99	99	99	99	99	99	1	9	1	2	99	13	3000	1	6	8	0	1	1		97		97		97			98			97			98
98	86	106.5	79.5	68	172.72	150.6	68.4545	22.8962	24.73	85.83	33.4737	89.17	0.962543	0.496931	28.17	99	99	99	99	99	99	1	9	1	99	99	5	3500	1	6	10	0	0	0		99		99		97			98			97			98
99	92	139.5	97.5	73	185.42	265	120.455	34.9587	39.7	130.17	50.7663	117.33	1.10943	0.702028	34.07	38.8485	134.136	158.798	101.645	196.281	18.687	4	9	1	2	99	10	3750	1	6	8	0	0	1	04:00:00			97			3-4 am		98				8:30-9 pm		98
100	68.5	135	97.5	74	187.96	326.6	148.455	41.9284	39.43	143.83	56.0937	130	1.10638	0.765216	41.33	37.9305	108.096	147.602	71.579	163.212	14.4305	1	9	1	3	99	12	2000	1	6	7	0	0	1		97		97		97		07:00:00				97		00:00:00
101	79	121	84.5	73	185.42	218.4	99.2727	28.8113	32.33	109.5	42.705	108	1.01389	0.590551	36.33	99	99	99	99	99	99	1	9	1	99	99	5	2000	1	5	10	0	0	0		99		99	05:30:00			08:30:00				97		23:30:00
102	90.5	117	77	71	180.34	307.2	139.636	42.841	41.93	138.4	53.976	133.4	1.03748	0.767439	45.27	99	99	99	99	99	99	4	9	1	99	99	6.5	2500	1	6	10	0	0	1	08:30:00		01:00:00		09:30:00			11:00:00			02:00:00
103	81.5	102	75	68	172.72	204.2	92.8182	31.0451	31.5	118.33	46.1487	111.5	1.06126	0.685097	41	47.563	195.054	198.385	110.558	173.353	17.4045	4	9	1	99	99	21	3000	1	6	8	1	1	99	04:00:00		18:00:00				2-3 am	07:00:00					7-9 pm	22:00:00
104	71	102	63.5	72	182.88	208.8	94.9091	28.3153	24.03	93.1	36.309	98.9	0.941355	0.509077	30.43	40.683	104.053	189.273	113.17	231.995	22.388	4	9	4	99	99	20	1894	1	5	9	0	1	1	05:00:00		21:00:00		04:30:00			07:00:00			00:00:00			12am
105	80.5	113	79	71	180.34	362.6	164.818	50.5669	46.73	155.77	60.7503	167.93	0.927589	0.863757	40.27	40.2245	118.705	99	89.353	84.6051	16.663	2	9	1	99	99	10	2500	1	5	7	1	1	0		99		99			8-9am			10-11 am			11-12 pm
106	101	118.5	91	73	185.42	214	97.2727	28.2308	29	108.5	42.315	107.1	1.01307	0.585158	35.27	99	99	99	99	99	99	4	9	3	99	99	18	2500	1	6	7	0	0	0		97		97		97		08:00:00				97		22:00:00
107	79.5	113	70	71	180.34	242.8	110.364	33.86	30.77	111.67	43.5513	122	0.915328	0.619219	40.77	99	99	99	99	99	99	1	9	1	99	99	3	3000	1	5	9	0	0	1		97		97		97		07:00:00				97		22:00:00
108	70	135	74	67	170.18	172.6	78.4545	27.03	27.57	98.13	38.2707	99.23	0.988915	0.576625	29.4	99	99	99	99	99	99	4	9	5	99	99	56	500	1	1	1	0	0	1	04:00:00		12:00:00		03:00:00			07:00:00			23:00:00			23:00:00
109	58	128.5	72	71	180.34	172.2	78.2727	24.0144	26.23	92.67	36.1413	98.33	0.942439	0.513863	30.23	60.8645	114.732	169.127	83.2575	54.1405	6.1065	3	9	1	99	99	10	3000	1	5	6	0	1	1		97		97		97		06:00:00				97
110	56	148.5	81	69	175.26	224.4	102	33.1345	27.17	104.4	40.716	112.4	0.928826	0.595686	39.43	99	99	99	99	99	99	4	9	5	99	99	25	2550	1	3	6	0	1	1		97		97	02:00:00			06:00:00			20:00:00			22:00:00
111	71.5	117.5	78	71.75	182.245	177.6	80.7273	24.2524	26.57	97.67	38.0913	105.17	0.928687	0.535927	31.33	99	99	99	99	99	99	1	9	1	99	99	37	3500	1	5	10	0	0	0		99		99		97				5-6 am		97
112	88.5	119.5	77.5	70.5	179.07	252.4	114.727	35.6999	39	128.5	50.115	119.17	1.07829	0.717596	34.5	37.472	138.636	202.501	158.251	179.967	50.2585	1	9	1	99	99	12	2800	1	5	6	0	0	1		97		97		97				7-8 am		97
113	79	128	90.5	69	175.26	201.6	91.6364	29.7679	27.27	106.13	41.3907	105.67	1.00435	0.605557	30.73	99	99	99	99	99	99	2	9	5	99	99	25	2000	1	6	6	0	0	0	05:00:00		19:00:00		05:00:00			05:00:00				97		21:00:00
114	75	144	99	70	177.8	215.2	97.8182	30.8746	31.27	109.67	42.7713	116.9	0.938152	0.616817	37.47	99	99	99	99	99	99	5	company driver	1	99	99	7	2500	1	4	6	0	0	1		97		97			7-8 am			7-8 am	21:00:00
115	72.5	130	89.5	73	185.42	261.2	118.727	34.4574	34.75	119.5	46.605	117.73	1.01503	0.644483	36.83	99	99	99	99	99	99	1	9	1	2	99	8	6000	2	6	6	0	1	1		97		97		97		07:30:00				97
116	76	123	79	68	172.72	227.2	103.273	34.5419	28.93	109.03	42.5217	111.57	0.977234	0.631253	33.97	37.9305	106.489	148.168	89.5065	130.144	22.5225	4	9	5	99	99	6	2500	1	5	7	1	1	1	05:00:00		19:00:00		05:00:00			07:00:00			00:00:00			22:00:00
117	86	135	83.5	71	180.34	312.4	142	43.5662	41.77	142.9	55.731	125.83	1.13566	0.792392	38.07	43.8935	95.3984	143.916	160.641	129.703	16.0035	1	9	1	99	99	13	3200	1	5	10	0	0	0		99		99			3:30 -4 am	06:30:00					9-10 pm
118	80	109	71.5	75	190.5	290.8	132.182	36.3435	32.87	121	47.19	128.2	0.943838	0.635171	37.73	99	99	99	99	99	99	2	9	1	99	99	1.3	2500	1	5	7	0	1	1	06:00:00		19:00:00		06:00:00			07:00:00			23:00:00			22:30:00
119	95.5	118	76.5	67	170.18	189.2	86	29.6297	31.23	103.33	40.2987	105.57	0.978782	0.607181	32	42.5175	143.297		103.796	244.782	24.067	1	9	1	99	99	11	2500	1	6	6	0	0	0		99		99		97				8-9 am		97
120	82	121.5	77	65	165.1	157.4	71.5455	26.1899	23.47	84.87	33.0993	91	0.932637	0.514052	28.9	55.819	105.685	147.459	88.3795	98.3979	4.033	2	9	1	99	99	2	2900	1	5	7	0	1	1	06:00:00		19:00:00		06:00:00			10:00:00			22:00:00			00:00:00
121	83	129.5	83	69	175.26	206	93.6364	30.4176	27.67	98.8	38.532	101	0.978218	0.563734	32	99	99	99	99	99	99	1	9	1	99	99	7	3400	1	5	9	0	0	1	03:00:00		23:00:00		08:00:00			10:00:00			00:00:00			22:00:00
122	73.5	147.5	94.5	80	203.2	217.6	98.9091	23.902	31	109	42.51	113.5	0.960352	0.536417	32.33	55.3605	92.1931	146.057	93.5015	117.798	11.341	1	9	1	99	99	7	2250	1	5	8	0	0	1		97		97		97				5:30-6am		97
123	73	124	88.5	65	165.1	171.6	78	28.5526	25	91.5	35.685	100.5	0.910448	0.55421	30.5	99	99	99	99	99	99	1	9	1	3	99	1	5500	2	6	8	0	0	1		97		97		97		10:00:00				97		04:00:00
124	98	120.5	82.5	74	187.96	201.8	91.7273	25.9068	29.4	106.27	41.4453	110.33	0.963201	0.565386	32.8	99	99	99	99	99	99	4	9	1	99	99	3.5	3500	1	4	9	0	0	0		99		99			4-5 am			7-8 am	21:00:00			23:00:00
125	93	126.5	77.5	71.5	181.61	174.8	79.4545	24.0372	28.37	101.43	39.5577	94.97	1.06802	0.558504	33.27	47.1045	128.428	279.514	77.09	110.744	39.0855	5	00- uses broker	1	3	99	21	3650	1	6	10	0	0	0		99		99	04:00:00			04:00:00			01:00:00			01:00:00
126	73	146	77	64	162.56	182	82.7273	31.2368	29.83	109.33	42.6387	107.5	1.01702	0.672552	31	51.691	147.155	192.816	92.5315	280.055	25.709	1	9	1	99	99	11	3000	1	4	7	0	0	0		99		99	06:00:00			05:00:00				97
127	67	108.5	66	74	187.96	153.6	69.8182	19.7189	23.87	83.57	32.5923	98.07	0.852146	0.444616	31.67	99	99	99	99	99	99	2	9	5	99	99	3	3000	1	5	5	0	1	1	07:00:00		19:00:00		05:30:00			05:30:00			22:00:00
128	73.5	128	77.5	73	185.42	219	99.5455	28.8904	33	119.37	46.5543	109.83	1.08686	0.643782	33.63	99	99	99	99	99	99	1	9	1	99	99	16	2800	1	6	9	0	0	0		99		99			5-6 am			5-6 am	21:00:00			22:00:00
129	59	116	68.5	77.25	196.215	286.6	130.273	33.7625	39	132.5	51.675	128	1.03516	0.67528	34.5	27.3483	104.882	152.892	97.4455	89.0267	16.73	1	9	1	99	99	30	2100	1	4	8	1	1	1	05:00:00		17:30:00		04:00:00					7-9 am			7-8pm	23:00:00
130	109	139.5	112	66	167.64	191.2	86.9091	30.8571	25.63	98.97	38.5983	102.7	0.963681	0.590372	33.63	51.2325	104.078	166.843	79.0575	215.681	5.6925	2	9	1	99	99	2	3750	1	6	7	0	1	1	07:00:00		19:00:00		04:00:00			04:00:00			22:00:00			22:00:00
131	77	116.5	66	75	190.5	156.8	71.2727	19.5965	24.27	91.17	35.5563	95.5	0.95466	0.478583	24.83	99	99	99	99	99	99	1	9	1	2	99	43	2750	1	4	7	0	0	1	05:00:00		18:30:00				3:30-4 am	06:30:00					9-9:30 pm
132	63	118	75.5	76	193.04	301.8	137.182	36.7322	37.5	130.5	50.895	122.17	1.06818	0.676026	36.83	99	99	99	99	99	99	4	9	4	99	99	10	3300	1	4	6	1	1	1	08:00:00		18:00:00		08:00:00			08:00:00			21:00:00			21:00:00
133	67	111.5	63	71.5	181.61	271.6	123.455	37.3485	33.77	127.03	49.5417	123.43	1.02917	0.699466	35.5	40.683	101.828	149.349	124.538	80.7613	42.5065	2	9	1	99	99	28.5	2600	1	5	8	0	1	1		97		97	05:30:00			05:30:00			22:00:00			22:30:00
134	70	120	76	69	175.26	211	95.9091	31.1558	29.9	102.4	39.936	105.4	0.971537	0.584275	33.83	99	99	99	99	99	99	1	9	1	99	99	1.5	2750	1	6	9	0	0	0		97		97	07:00:00			08:00:00					11 pm-12 am
135	80	118.5	84	74	187.96	239.2	108.727	30.7081	25	102.97	40.1583	107.53	0.957593	0.547829	34.7	34.72	134.296	183.13	91.8625	151.749	17.5405	2	9	3	99	99	13	3000	1	5	6	0	0	0		97		97	03:00:00			07:00:00			19:00:00			22:00:00
136	59.5	112.5	64.5	67	170.18	200.2	91	31.3523	29.57	106.47	41.5233	112.43	0.946989	0.625632	35.47	99	99	99	99	99	99	3	9	1	99	99	12	3900	1	5	10	0	1	0		99		99	06:00:00					7-8 am	23:00:00
137	76	113	87.5	65	165.1	174.4	79.2727	29.0185	21.23	89.33	34.8387	93.27	0.957757	0.541066	31.63	48.939	108.418	150.293	81.926	98.3979	7.8925	2	9	1	99	99	0.375	2500	1	6	6	0	0	1	04:00:00			97	03:00:00			09:00:00			20:00:00			02:00:00
138	88.5	141	88.5	68	172.72	177	80.4545	26.9098	29.13	100.27	39.1053	107.33	0.934222	0.580535	29.7	41.793	178.981	253.026	103.183	408.361	8.714	4	9	1	99	99	12	3000	1	4	6	0	1	1	07:00:00		19:00:00		06:00:00			06:30:00			23:00:00			00:00:00
139	70	142.5	84.5	70	177.8	213.8	97.1818	30.6738	30.93	112.13	43.7307	106.97	1.04824	0.630652	31.27	40.683	138.475	183.065	91.709	119.089	11.918	4	9	4	99	99	39	1326	1	6	5	0	0	0	05:00:00		15:00:00		04:00:00			04:00:00			20:00:00			22:00:00
140	83.5	107	65	66	167.64	214.2	97.3636	34.569	28.03	104.9	40.911	110.77	0.947007	0.625746	36.5	99	99	99	99	99	99	3	9	3	99	99	2.5	6000	1	6	10	0	0	1		97		97		97		12:00:00				97		01:00:00
141	87	122	82	75	190.5	258	117.273	32.2443	30.07	114.77	44.7603	118.87	0.965509	0.602467	33.57	53.526	142.815	214.549	76.189	161.008	26.145	3	9	4	99	99	2	2500	1	2	3	0	0	0	08:00:00		14:00:00		06:00:00			08:00:00			21:30:00			22:00:00
142	68	105.5	68.5	67	170.18	289.4	131.545	45.3215	36.5	133.67	52.1313	128.77	1.03805	0.785462	41.2	45.2695	129.314	191.163	97.4165	92.666	39.8505	1	9	1	99	99	6	3000	1	5	7	0	0	0		97		97	05:00:00			06:30:00				97		22:00:00
143	86	130	91	78	198.12	311.2	141.455	35.9588	34.8	121.6	47.424	122.1	0.995905	0.613769	42.1	38.8485	79.0034	138.01	101.883	396.016	10.5235	1	9	1	99	99	2	3500	1	6	8	0	0	0		97		97		97		08:00:00				97			97
144	84.5	123.5	90	73	185.42	431	195.909	56.8574	48.47	160.93	62.7627	156.97	1.02523	0.867921	46.4	99	99	99	99	99	99	2	9	1	99	99	3	2700	1	5	8	0	0	1		97		97			3:30-4 am			10-10:30 am	23:00:00
145	54	134.5	78.5	68	172.72	169.6	77.0909	25.7848	29.87	102.9	40.131	99.87	1.03034	0.595762	35.1	40.224	75.361	134.703	81.572	109.421	7.4735	1	9	5	99	99	6	2750	1	6	7	0	0	0		99		99	05:30:00			07:00:00					9:30 -10 pm	22:00:00
146	84	127	75	74	187.96	349.2	158.727	44.8297	43.77	144.83	56.4837	138.23	1.04775	0.770536	40.67	30.471	111.11	172.926	113.368	155.346	39.4835	1	9	5	99	99	5	3500	1	6	7	1	1	1	06:00:00		19:00:00		05:00:00			08:00:00			22:00:00			22:00:00
147	65	113	74.5	70	177.8	216.2	98.2727	31.0181	30.27	111.33	43.4187	109.1	1.02044	0.626153	34.6	99	99	99	99	99	99	3	9	4	99	99	19	4000	1	4	9	1	0	1	06:00:00			97	06:00:00					10-11 am	23:00:00
148	64	184.5	117.5	73	185.42	147.4	67	19.445	20.63	79.87	31.1493	94.77	0.842777	0.430752	25.73	99	99	99	99	99	99	1	9	1	99	99	4	2250	1	5	7	0	1	1		97		97	03:00:00				97		22:00:00			00:00:00
149	63	125.6	82.5	73	185.42	194.2	88.2727	25.6188	26.67	99.57	38.8323	100.2	0.993713	0.536997	31.17	22.2	119.428	176.476	85.8255	171.542	10.266	2	9	3	99	99	20	3000	1	6	10	0	1	0	03:00:00		19:00:00		01:30:00			06:30:00			21:00:00			20:00:00
150	89	177	104	74	187.96	288.2	131	36.9986	37.67	123.19	48.0441	124.66	0.988208	0.655405	40.64	34.3305	116.309	165.177	98.933	191.663	17.4965	4	9	1	99	99	12	2500	1	5	6	0	0	1	08:00:00		19:00:00			97				11pm-12am		97			97
151	97	123.5	82.5	66	167.64	231.4	105.182	37.3449	30.97	118.6	46.254	114.93	1.03193	0.707468	34.17	33.2275	150.274	194.469	68.634	184.001	20.642	2	9	2	99	99	0.25	3100	1	5	5	1	0	1	05:00:00		16:00:00		04:45:00			09:00:00			21:30:00			22:00:00
152	69.5	136	63.5	65	165.1	165.2	75.0909	27.4877	29.37	102.03	39.7917	95.45	1.06894	0.617989	28.17	99	99	99	99	99	99	1	9	1	99	99	40	2500	1	6	9	0	1	1		97		97		97			98			97			98
153	87	119	92.5	69	175.26	268.6	122.091	39.661	35.4	128	49.92	117.73	1.08723	0.730343	35.13	44.256	73.2467	135.647	139.635	63.1531	13.538	4	9	5	99	99	28	2368	1	6	9	1	1	1	05:00:00		17:00:00		05:00:00			05:00:00			20:00:00			20:00:00
154	85	177.5	77.5	73	185.42	321.8	146.273	42.4518	42.92	143.51	55.9689	124.89	1.14909	0.773973	36.83	99	99	99	99	99	99	4	9	1	3	99	17	3100	1	5	9	0	0	0		99		99		97				6:30-7 am		97		22:30:00
155	85.5	119.5	77	71	180.34	194.4	88.3636	27.1103	23.67	92	35.88	98.83	0.930891	0.510147	30.93	99	99	99	99	99	99	2	9	1	99	99	17	2650	1	4	10	0	1	1		97		97	03:00:00			12:00:00			21:00:00			00:00:00
156	93	116.5	73	72	182.88	351	159.545	47.599	43.8	149.17	58.1763	142.03	1.05027	0.815671	44.17	26.611	89.2754	125.253	96.353	77.688	30.027	2	9	5	99	99	1.5	3600	1	4	7	0	0	0		99		99	04:00:00					10-11 am		97		23:00:00
157	89.5	125	81	71	180.34	199.8	90.8182	27.8634	29.03	103.17	40.2363	109.58	0.941504	0.572086	33.83	42.05	169.682	207.147	139.645	231.681	8.78	1	9	1	99	99	2.5	2750	1	5	10	0	0	0		99		99		97			97			97			97
158	86	121	73	74	187.96	229.2	104.182	29.4243	30.77	114.4	44.616	116.57	0.981385	0.60864	36.43	27.0747	129.825	116.276	76.0955	69.1122	12.0755	4	9	4	99	99	11	2100	1	3	5	0	0	1	07:00:00		19:00:00				6-6:30 am			6-6:30 am	23:00:00
159	78	106	71.5	72	182.88	180.8	82.1818	24.5182	29.83	102.67	40.0413	100.5	1.02159	0.561406	30	99	99	99	99	99	99	1	9	1	99	99	23	3250	2	5	10	1	1	0		97		97		97				7:30-8 am		97
160	71.5	116	72.5	71	180.34	212.4	96.5455	29.6206	31.77	108	42.12	104.7	1.03152	0.598869	36.93	29.1463	93.2611	145.333	112.144	457.259	18.877	4	9	5	99	99	20	2274	1	5	9	0	0	1	07:00:00		21:00:00		05:30:00			05:30:00			22:00:00			22:00:00
161	79.5	119.5	87.5	74.5	189.23	257	116.818	32.5519	32.4	112	43.68	117.5	0.953191	0.591872	36.5	37.0875	117.522	158.089	100.553	282.424	24.47	1	9	1	99	99	0.75	3400	1	6	9	0	1	1		97		97		97		08:00:00				97		22:00:00
162	90.5	102.5	67	72	182.88	205	93.1818	27.8	33.3	108.53	42.3267	107.7	1.00771	0.593449	35.37	99	99	99	99	99	99	4	9	1	99	99	15	3000	1	5	9	0	1	0		99		99			6pm-3am			7:30 am-8am	22:00:00
163	108	152.5	102	70	177.8	203	92.2727	29.1243	28.5	103.83	40.4937	103.07	1.00737	0.583971	35.17	99	99	99	99	99	99	1	9	1	3	99	9	2500	1	5	6	1	1	1	06:00:00		20:00:00		05:00:00			04:00:00			22:00:00			22:00:00
164	72.5	124.5	77.5	70	177.8	284.8	129.455	40.8601	43.53	138.27	53.9253	131.47	1.05172	0.777672	36.53	99	99	99	99	99	99	4	9	1	99	99	7	2800	1	5	10	0	0	1	07:00:00		19:00:00		06:00:00				98		21:00:00				97
165	92	122	79	73	185.42	257.4	117	33.9561	38.73	128.5	50.115	121.57	1.057	0.693021	34.5	51.9755	193.249	159.98	134.182	114.648	27.1885	4	9	1	3	4	17	2950	1	6	10	0	0	1	09:00:00			97		97		06:30:00				97		22:30:00
166	85	119	79	71	180.34	295.2	134.182	41.1675	38.83	136.27	53.1453	126.4	1.07809	0.755628	41.23	35.9845	98.8064	169.665	68.333	178.602	13.1865	2	9	5	99	99	11	2000	1	5	9	0	1	1	07:00:00		22:00:00		06:30:00				97		00:00:00				97
167	66	115	73	71	180.34	185.6	84.3636	25.8831	23.1	93.83	36.5937	98.97	0.948065	0.520295	32.53	37.639	87.3692	137.45	84.975	104.266	9.858	2	9	4	99	99	0.5	1200	1	4	8	1	1	1		97		97	05:30:00			08:00:00			22:00:00			00:00:00
168	74	137	81.5	73	185.42	184.6	83.9091	24.3524	27.63	98.5	38.415	101.5	0.970443	0.531226	28.9	99	99	99	99	99	99	1	9	1	99	99	32	2500	1	6	8	0	0	1		97		97		97		07:00:00				97		23:00:00
169	74	116	71	70	177.8	189.4	86.0909	27.1731	29.9	104.57	40.7823	104.07	1.0048	0.588133	32.37	27.1625	104.698	112.732	102.573	87.6853	17.4075	2	9	3	99	99	41	2500	1	5	5	1	1	1	06:00:00		20:00:00		06:00:00			08:30:00			23:00:00			22:00:00
170	66.5	154	94.5	73	185.42	210.6	95.7273	27.7823	30.02	108.33	42.2487	111.83	0.968702	0.584241	36.33	26.611	130.172	156.672	91.081	198.121	82.307	4	9	1	99	99	21	3000	1	6	10	0	0	0		99		99		97				5-6 am		97
171	100	135	88.5	68	172.72	204	92.7273	31.0147	29.47	106.13	41.3907	101.9	1.04151	0.614463	31.93	18.5343	78.7047	120.709	80.934	97.2064	30.826	4	9	1	99	99	3	2500	1	5	9	0	1	1	07:00:00			97	06:30:00			12:00:00			00:00:00			02:00:00
172	94.5	130	101	71	180.34	183.2	83.2727	25.5484	30.57	107.5	41.925	111.6	0.963262	0.596096	31	31.5735	104.631	157.853	95.5025	67.0572	10.937	1	9	1	99	99	5	2500	1	6	10	1	0	0		97		97		97			97			97			97
173	82.5	169.5	108	66	167.64	256	116.364	41.315	36.9	127.5	49.725	125.83	1.01327	0.760558	40.17	19.421	96.0337	141.317	106.243	158.253	13.9475	4	9	1	3	99	12	3000	1	5	10	0	0	0		99		99		97		07:00:00				97
174	89	144	83.5	61	154.94	206	93.6364	38.9191	35.8	117	45.63	113.67	1.0293	0.755131	38.33	33.779	89.9686	146.418	70.0345	62.7378	9.8	1	9	4	99	99	18	2500	1	5	6	0	0	0		97		97			6-7 am	09:00:00				97		23:00:00
175	85.5	119.5	77.5	71	180.34	165	75	23.0103	25.77	94.3	36.777	95.3	0.989507	0.522901	29.6	59.695	95.1673	168.364	74.5535	130.429	11.55	1	9	1	99	99	4	3000	1	6	7	0	1	1	04:00:00		13:00:00		03:30:00			12:00:00			19:00:00			00:00:00
176	77.5	128.5	83.5	75	190.5	260	118.182	32.4942	33.93	120.33	46.9287	111.83	1.07601	0.631654	34.17	32.996	88.0624	132.103	85.8785	140.811	19.141	4	9	1	99	99	25	2000	1	5	9	0	0	1		97		97		97				6-7 am		97		21:30:00
177	85	142.5	99.5	71	180.34	280	127.273	39.0478	34.07	128.73	50.2047	134.37	0.958026	0.713818	48.47	99	99	99	99	99	99	2	9	1	4	99	5	3000	1	5	9	0	1	1	04:30:00		19:30:00		04:30:00			04:30:00					10-11 pm		97
178	55	132.5	80.5	76	193.04	260.4	118.364	31.6934	33.63	128	49.92	119	1.07563	0.663075	38.17	27.7135	107.124	194.233	65.887	165.633	24.443	1	9	1	99	99	4	2000	1	6	8	0	0	1		97		97		97		09:00:00				97		21:00:00
179	70.5	110.5	72	71	180.34	215.4	97.9091	30.0389	30.7	113.17	44.1363	108.57	1.04237	0.627537	41.9	31.0225	114.922	163.286	92.206	247.955	24.591	2	9	1	99	99	8	2000	1	4	7	1	1	1	06:00:00		20:00:00		04:00:00			08:00:00			20:00:00			23:00:00
180	52.5	150	36.5	76	193.04	227.6	103.455	27.7013	28.33	109.33	42.6387	113.07	0.966923	0.566359	33.73	99	99	99	99	99	99	1	9	1	99	99	17	3600	1	6	7	0	0	0		99		99	07:00:00			07:00:00					9-10 pm
181	74	133.5	83	69	175.26	324	147.273	47.8412	31.7	128.8	50.232	135.6	0.949853	0.734908	44.27	99	99	99	99	99	99	4	9	4	99	99	4	2463	1	6	7	0	0	0		99		99		97			97			97			97
182	88	114.5	85	73	185.42	312.8	142.182	41.2645	41.77	140.5	54.795	132.83	1.05774	0.757739	40	99	99	99	99	99	99	1	9	1	2	99	5	2500	1	5	8	0	0	0		97		97		97			97			97			97
183	83	122	72	66	167.64	168.4	76.5455	27.1775	24.8	92.73	36.1647	95.17	0.974362	0.55315	27.83	99	99	99	99	99	99	4	9	4	99	99	11	1611	1	5	7	1	1	0	06:00:00		18:00:00		05:30:00				97		22:00:00			23:30:00
184	106.5	102.5	68.5	78	198.12	204.2	92.8182	23.5951	29.47	104.17	40.6263	103.53	1.00618	0.525792	31.13	99	99	99	99	99	99	1	9	1	99	99	20	3000	1	6	6	1	1	1	08:30:00		20:30:00		07:30:00					10-11 am	23:00:00
185	58.2	151.5	100	65	165.1	150.2	68.2727	24.9919	23.67	90	35.1	96.67	0.931002	0.545124	30.5	99	99	99	99	99	99	1	9	1	99	99	12	7000	2	6	9	1	1	0	21:00:00		06:00:00		14:00:00					9:30-10 am	08:00:00			23:00:00
186	69	158	80.5	66	167.64	157.6	71.6364	25.4345	24.63	93.5	36.465	95.5	0.979058	0.557743	27.47	99	99	99	99	99	99	1	9	1	99	99	43	7000	2	5	10	0	1	0		97		97	04:00:00				97			97		22:00:00
187	72	150	96.5	72	182.88	252.2	114.636	34.2007	31.8	115.23	44.9397	123.47	0.933263	0.630085	35.97	24.957	77.3184	119.111	175.406	95.5453	47.5715	2	9	3	99	99	5	2000	1	5	8	0	1	1		97		97	06:30:00			08:30:00			23:00:00			00:00:00
188	73	136	96	70	177.8	251.2	114.182	36.0395	32.7	115.83	45.1737	110.5	1.04824	0.651462	34.5	99	99	99	99	99	99	1	9	1	3	99	12	2200	1	5	10	0	0	0		97		97		97		08:00:00				97		20:30:00
189	90.5	123.5	83	68	172.72	226.8	103.091	34.4811	34.13	117.87	45.9693	117.63	1.00204	0.682434	37.23	99	99	99	99	99	99	1	9	3	99	99	24	3000	1	5	8	1	0	1	07:00:00			97	06:00:00			08:00:00			23:00:00			23:00:00
190	112	109.5	81	68	172.72	208.6	94.8182	31.7141	30.53	106.53	41.5467	106.87	0.996819	0.616779	33.97	99	99	99	99	99	99	4	9	1	99	99	12	2550	1	5	9	1	1	1	05:30:00		21:00:00		05:30:00			05:30:00			23:00:00			23:00:00
191	72	149	90.5	69	175.26	263	119.545	38.8341	36.9	102.5	39.975	122.67	0.835575	0.584845	38.5	99	99	99	99	99	99	4	9	1	2	99	12	3000	1	6	10	0	0	1	07:00:00		22:00:00		06:30:00					9-10 am		97			97
192	78	145.5	87	70	177.8	194.6	88.4545	27.9191	34.3	114.47	44.6433	105.1	1.08915	0.643813	33	99	99	99	99	99	99	4	9	3	99	99	16	3000	1	6	7	0	0	1		97		97		97		06:00:00					9-10 pm	22:00:00
193	86	132.5	87.5	69	175.26	172.8	78.5455	25.5153	24.1	91.03	35.5017	95.27	0.955495	0.5194	27.73	99	99	99	99	99	99	4	9	1	99	99	7	2800	1	5	5	0	1	1	06:00:00		18:00:00		05:00:00				97		21:00:00			23:00:00
194	74	102	69	72	182.88	179.8	81.7273	24.3826	23.2	87.6	34.164	103.83	0.843687	0.479003	32.93	42.05	109.789	181.545	88.6435	69.1612	9.6245	1	9	1	2	4	30	2750	1	5	7	0	0	1	05:30:00		17:00:00		05:00:00			05:00:00					9-9:30 pm	22:00:00
195	66.5	23.5	82	76	193.04	223.8	101.727	27.2388	29.33	104.57	40.7823	108.4	0.964668	0.541701	35.5	21.4193	151.66	200.611	87.3675	180.422	17.4665	1	9	1	99	99	13	1850	1	6	7	0	0	1		97		97		97				6:30-7 am		97
196	77	122.5	74.5	71	180.34	215.6	98	30.0668	26.33	100.4	39.156	107.33	0.935433	0.556726	33.63	30.471	104.525	187.382	71.523	232.589	12.426	4	9	4	99	99	5	3790	1	6	3	0	0	0		97		97	08:00:00				97		21:00:00			23:00:00
197	82	126.5	94.5	69	175.26	311.6	141.636	46.0102	39.67	134.5	52.455	131.83	1.02025	0.767431	41.23	21.6485	97.4201	157.853	85.4005	236.742	27.484	1	9	1	99	99	26	2500	1	6	8	0	0	1	06:00:00		20:30:00				4-5 am			6-7 am			10-11 pm
198	58	129.5	74	72	182.88	207.4	94.2727	28.1254	30.93	114.9	44.811	103.07	1.11478	0.628281	29.67	24.4845	76.7986	172.263	80.583	144.549	6.574	2	9	1	99	99	42	2842	1	5	10	0	1	1		97		97	05:30:00			08:00:00			21:30:00			00:00:00
199	71.5	172.5	113	70	177.8	300.4	136.545	43.0982	38.9	137.5	53.625	128.5	1.07004	0.773341	36.53	19.9945	97.9399	164.231	86.836	179.433	22.7625	1	9	1	2	99	22	3000	1	5	9	0	0	1		97		97		97				6-7 am		97
200	78	128.5	84.5	74	187.96	353.8	160.818	45.4203	41.5	138.07	53.8473	140.87	0.980124	0.734571	38.87	28.265	119.428	195.651	82.21	290.314	46.7675	2	9	4	99	99	12	3700	1	5	6	1	1	1	06:00:00		18:00:00		06:00:00			06:00:00			20:00:00			20:00:00
201	73.5	145.5	92.5	68	172.72	266.4	121.091	40.5016	37.93	130.07	50.7273	124.83	1.04198	0.753069	37.83	99	99	99	99	99	99	1	9	1	2	3 and 4	22	2750	1	6	9	0	0	1		97		97		97			98			97			98
202	75	153	98	71	180.34	223.2	101.455	31.1267	27.93	98.93	38.5827	103.8	0.953083	0.548575	33.17	99	99	99	99	99	99	1	9	1	99	99	3	2000	1	5	6	1	0	1	07:30:00		15:00:00		06:00:00			14:00:00			00:00:00			10:00:00
203	84	120.4	83.5	73	185.42	266	120.909	35.0906	35.5	121	47.19	118.17	1.02395	0.652573	39.77	21.097	143.1	244.079	89.5475	163.652	12.7185	4	9	1	3	99	10	3000	1	6	9	0	0	1		97		97		97				6:30-7 am		97
204	69.5	129.5	77	72	182.88	257.8	117.182	34.9601	38.07	126.17	49.2063	119.57	1.0552	0.689906	40.67	31.022	96.5536	156.31	115.334	131.675	16.0865	1	9	1	99	99	4.5	2600	1	6	5	0	0	1	05:00:00		17:00:00		04:00:00			04:00:00			22:00:00			00:00:00
205	76.5	114.5	69.5	69	175.26	197.8	89.9091	29.2068	26.07	97.23	37.9197	100.9	0.963627	0.554776	33.9	42.6015	99	165.885	85.453	34.0831	5.59	1	9	1	2	99	6	2000	1	5	9	0	0	1		97		97			3-7am			6-8 am			7-10 pm
206	100	125.5	87.5	72	182.88	174.4	79.2727	23.6503	27.23	92.73	36.1647	102.17	0.907605	0.507054	31.07	26.611	145.941	168.483	111.879	208.503	15.2655	1	9	1	2	99	5	2500	1	6	6	0	0	1		97		97		97			97			97			97
207	69	127.5	78	70	177.8	201.8	91.7273	28.9521	29.67	107.2	41.808	114.7	0.934612	0.602925	40.47	35.9845	71.5999	139.678	116.259	223.038	11.9005	2	9	4	99	99	7	1500	1	6	9	0	0	1		97		97		97			97			97			97
208	67.5	117	79.5	74	187.96	252.8	114.909	32.4541	33.9	116	45.24	127.3	0.911233	0.617153	39.23	99	99	99	99	99	99	5	co-driver leasing truck from company	1	99	99	12	2750	1	5	8	1	0	1		97		97		97		07:00:00				97			97
209	98.5	129.5	79	74	187.96	226.8	103.091	29.1162	33.37	116.93	45.6027	122.33	0.955857	0.6221	34.9	99	99	99	99	99	99	2	9	3	99	99	28	3000	1	6	8	0	0	1	04:30:00		17:30:00		05:30:00				98		22:00:00				98
210	71.5	120	81.5	72	182.88	206.8	94	28.0441	25.63	92.83	36.2037	100.9	0.92002	0.507601	37.73	99	99	99	99	99	99	5	owner operator using co's authority	2	99	99	10	2900	1	6	99	0	0	0		99		99		97			97			97			97
211	68.5	100.5	62.5	68	172.72	235	106.818	35.7277	36.3	125.87	49.0893	128.27	0.981289	0.728752	38.87	35.4335	123.24	215.731	103.318	176.526	31.0925	2	9	3	99	99	10.5	3000	1	5	6	0	0	1		97		97		97			97			97
212	69	105.5	77	72	182.88	224.6	102.091	30.4579	29.8	116.83	45.5637	117.03	0.998291	0.638834	47.23	99	99	99	99	99	99	1	9	1	99	99	12	3200	1	6	5	0	0	1		97		97		97		06:00:00			20:30:00				97
213	92	141	75	71	180.34	248.8	113.091	34.6968	37	124.1	48.399	113.27	1.09561	0.688145	31.97	99	99	99	99	99	99	2	9	3	99	99	22	3000	1	5	7	0	0	0		97		97	05:00:00			05:00:00			23:00:00			23:00:00
214	72.5	156.5	77	71	180.34	388.6	176.636	54.1928	50.33	165.5	64.545	170	0.973529	0.917711	43.5	25.6773	104.352	162.08	111.581	309.832	24.1775	1	9	1	4	99	30	3500	1	6	4	1	0	1		97		97		97				7:30 am-8am		97			97
215	93	148.5	92	68	172.72	264.4	120.182	40.1975	34.17	119.73	46.6947	132.83	0.901378	0.693203	37.1	21.6485	115.442	166.83	77.253	186.493	80.238	2	9	1	99	99	25	2900	1	5	7	0	1	1	07:30:00		17:00:00		06:30:00			09:00:00			21:00:00			23:00:00
216	56	118.5	89	74	187.96	251	114.091	32.223	34.7	120.73	47.0847	116.73	1.03427	0.642318	39.93	37.639	119.774	166.336	71.756	117.555	11.842	2	9	1	99	99	7	3000	1	6	8	0	1	1		97		97	08:00:00				97		22:30:00				97
217	60	120	71.5	70.5	179.07	195.8	89	27.6943	26.57	97	37.83	103.8	0.934489	0.541688	34.9	99	99	99	99	99	99	1	9	1	2	99	27	2750	1	5	7	0	0	1		97		97	05:00:00			05:00:00				97			97
218	76	122	81	73	185.42	241.2	109.636	31.819	30.97	110.13	42.9507	105.33	1.04557	0.593949	35.47	99	99	99	99	99	99	2	9	1	99	99	18	2274	1	6	6	0	0	0		97		97		97		06:00:00				97		22:00:00
219	63	123.5	76	69	175.26	218	99.0909	32.1895	29.57	109.4	42.666	108.73	1.00616	0.624215	37.97	26.539	112.15	177.246	68.539	79.3492	11.6085	4	9	4	99	99	18	1000	1	5	5	0	1	0		99		99	05:30:00			05:30:00			23:00:00			00:00:00
220	64	126.5	79.5	72.5	184.15	178	80.9091	23.8067	22.8	86.93	33.9027	98.8	0.879858	0.472061	30.57	29.919	125.547	151.142	69.7195	201.443	13.377	4	9	3	99	99	16	3500	1	6	5	0	0	1		97		97	02:30:00			09:00:00			16:00:00			20:00:00
221	87.5	152.5	96.5	73	185.42	263	119.545	34.6949	37	130.5	50.895	118.4	1.1022	0.703808	37.83	28.817	107.817	173.485	78.1485	216.809	28.0605	1	9	1	2	3	0.5	2250	1	6	7	0	0	1		97		97		97			98			97			98
222	61	132	83.5	65	165.1	184.8	84	30.749	24.83	93.67	36.5313	103.6	89.817	0.567353	34.23	49.618	76.6949	151.584	74.2805	87.0856	9.7205	4	9	4	99	99	4	2750	1	6	6	0	0	0		97		97	06:00:00			06:00:00			22:30:00			00:00:00
223	84	128	78	66	167.64	348.6	158.455	56.2594	48.4	159.5	62.205	157	1.01592	0.951444	38.23	27.02	67.3483	162.424	146.046	313.055	43.078	1	9	1	99	99	31	2200	1	6	9	0	0	1		97		97		97			97			97			97
224	77	135	94.5	67	170.18	219.2	99.6364	34.3278	27.63	99.17	38.6763	106.63	0.930038	0.582736	32.44	33.406	80.0538	131.232	63.1225	84.508	9.4195	2	9	4	99	99	14	3350	1	5	9	0	1	1	06:00:00		20:00:00		06:00:00			08:30:00			21:30:00			01:00:00
225	93.5	136.5	88	69.5	176.53	171.2	77.8182	24.9166	28.23	98.87	38.5593	96.23	1.02743	0.560075	30.73	99	99	99	99	99	99	3	9	1	2	3	48	3000	1	5	10	0	0	0		99		99	09:00:00			09:00:00			05:00:00			00:00:00
226	104.5	140.5	90	70	177.8	270.8	123.091	38.8515	35.13	120.73	47.0847	128.23	0.941511	0.679021	34.17	48.144	107.655	174.194	74.0765	77.6344	9.3055	1	9	1	99	99	23	2800	1	5	6	0	0	0		99		99		97				5-6 am		97
227	58	171.5	66.5	68	172.72	199.6	90.7273	30.3458	32.63	110.4	43.056	108	1.02222	0.639185	32.27	99	99	99	99	99	99	4	9	1	99	99	35	2500	1	6	9	0	0	1		97		97	02:30:00			02:30:00					6-8 pm
228	59	133	79	76	193.04	234	106.364	28.4803	26.77	102.03	39.7917	115	0.887217	0.528543	37.2	99	99	99	99	99	99	2	9	4	99	99	5	2400	1	5	9	0	0	1	05:00:00		19:30:00		04:00:00				97		21:00:00			23:00:00
229	62	123	80	79	200.66	264.8	120.364	29.8277	33.5	116.33	45.3687	119.57	0.972903	0.579737	40.4	99	99	99	99	99	99	1	9	1	2	4	10	2500	1	5	8	0	0	1	08:00:00		19:00:00		06:30:00			12:00:00					10-11 pm	01:00:00
230	80.5	108.5	68.5	71	180.34	240.6	109.364	33.5532	33.07	115.7	45.123	114.5	1.01048	0.641566	41.37	22.5985	153.745	167.954	60.6385	148.518	8.623	2	9	1	99	99	2	2000	1	5	5	1	1	1	06:00:00		18:00:00		05:00:00			08:00:00			23:00:00			00:00:00
231					0		0	#DIV/0!			0		#DIV/0!	#DIV/0!		99	99	99	99	99	99
232	108.5	115	86	67	170.18	247.2	112.364	38.7128	38.37	126.8	49.452	121.8	1.04105	0.745093	36.07	30.95	120.353	156.23	68.2125	63.4576	12.524	2	9	3	4	99	8	4500	2	6	10	0	0	1		97		97	06:00:00			05:00:00					10pm-12 am	00:00:00
233	60	119	60	71	180.34	168.6	76.6364	23.5124	25.5	95.07	37.0773	100.07	0.950035	0.527171	31.6	33.406	96.4103	151.805	75.206	98.6848	99	1	9	4	99	99	8	2000	1	5	8	0	1	1	06:00:00		19:00:00		05:00:00			05:00:00			20:00:00			20:00:00
234	69	135	77	68	172.72	244.2	111	37.1264	36.57	121.3	47.307	112.83	1.07507	0.702293	37.7	20.633	122.358	139.859	64.304	107.706	15.446	1	9	1	4	99	25	2500	1	4	7	0	0	1		97		97	05:00:00			05:00:00			22:00:00			22:00:00
235	79	123	82	71.5	181.61	201	91.3636	27.6401	27.27	100.27	39.1053	105.83	0.947463	0.552117	28.83	27.02	112.037	182.113	71.552	163.554	15.372	2	9	2	99	99	14	2500	1	6	7	0	0	0		97		97		97		05:00:00				97		21:00:00
236	65	143	89.5	67	170.18	175.2	79.6364	27.4372	26	92.53	36.0867	102.33	0.904231	0.543718	31.97	33.406	136.133	230.72	68.7425	150.237	6.534	4	9	1	4	99	16	2750	1	5	9	0	1	0		97		97		97		10:00:00				97		01:00:00
237	62	109.5	68	71	180.34	180.6	82.0909	25.1858	23.43	89.07	34.7373	99.53	0.894906	0.4939	30.53	99	88.5241	177.024	62.8375	243.03	11.7425	2	9	2	99	99	0.5	3000	1	6	9	1	1	1		97		97	07:00:00				97		00:00:00				97
238	91.5	141	87.5	70	177.8	201.6	91.6364	28.9234	28.9	104.57	40.7823	109.57	0.954367	0.588133	42	33.406	90.1306	169.724	218.173	236.586	8.2105	1	9	1	99	99	25	2500	1	5	9	0	1	0		99		99		97			97			97			97
239	72	126	74	70	177.8	236.2	107.364	33.8875	31.1	114.47	44.6433	107.67	1.06316	0.643813	37	26.5285	107.509	168.618	65.566	164.414	10.995	3	9	1	2	99	3	2250	1	5	8	0	0	1	05:30:00		17:30:00			97			97		21:00:00			21:00:00
240	64	159	96	71.5	181.61	232.4	105.636	31.958	31.8	112.97	44.0583	108.7	1.03928	0.622047	32.73	20.142	64.2815	115.525	70.493	75.0849		4	9	4	99	99	31	3800	1	6	9	0	1	1	03:00:00		15:00:00		03:00:00			05:00:00			18:30:00			23:00:00
241	67	189	118.5	69	175.26	239.2	108.727	35.3198	32.8	114.6	44.694	112.17	1.02166	0.653886	34.5	22.5985	133.65	234.985	66.3805	389.524	12.037	1	9	1	2	99	38	4000	2	6	9	1	1	1	06:00:00		19:00:00		05:30:00			05:30:00					8:30 pm-12am	00:00:00
242	83	130	86.5	72	182.88	206.6	93.9091	28.0169	31.03	113.13	44.1207	113.47	0.997004	0.618602	36.6	99	76.5488	138.754	62.5935	90.5224	21.8325	1	9	3	99	99	23	2600	1	6	9	0	0	1	06:00:00			97	04:00:00				98		22:00:00				98
243	72	132	80	74	187.96	184.6	83.9091	23.6986	21.57	84.07	32.7873	107.53	0.781828	0.447276	31.67	99	99	99	99	99	99	2	9	1	99	99	0.5	2250	1	6	5	0	0	1	06:00:00		16:00:00		07:00:00				98		00:00:00				98
244	66.5	136.5	79	65	165.1	133.8	60.8182	22.2631	24.1	85.5	33.345	88.23	0.969058	0.517868	28.5	36.3535	170.659	192.067	57.0145	159.688	4.1355	4	9	1	2	4	37	2500	1	6	9	0	0	0		97		97		97		07:00:00				97		21:00:00
245	77	126.5	68	73	185.42	275.6	125.273	36.3571	36.6	125.4	48.906	118.5	1.05823	0.676302	36.9	27.0195	83.9969	129.502	81.081	121.024	99	2	9	3	99	99	32	3032	1	6	6	0	0	1		97		97	05:00:00				98		21:00:00				98
246	88	140	78.5	66	167.64	258.2	117.364	41.67	39.03	129.33	50.4387	114.17	1.13278	0.771475	33.17	23.581	87.94	154.903	146.581	206.085	12.8955	4	9	1	99	99	32	2500	1	6	9	0	1	1	06:00:00		19:00:00		05:00:00			05:00:00			21:00:00			21:00:00
247	79.5	153.5	101.5	67	170.18	226.8	103.091	35.518	31.73	115.5	45.045	114.23	1.01112	0.678693	35.17	38.319	111.452	132.117	63.1635	96.7346	13.34	4	9	1	4	99	11	2000	1	4	6	0	0	0		97		97	06:00:00				97		22:00:00				97
248	83	93.5	46.5	71.5	181.61	206.6	93.9091	28.4102	23.67	97.23	37.9197	105.2	0.92424	0.535378	34.77	99	99	99	99	99	99	3	9	1	99	99	5	2500	1	5	8	0	0	1	08:00:00			97	08:00:00				97			97		22:00:00
249	91	117	65	69	175.26	266.8	121.273	39.3952	33.03	116.17	45.3063	115.87	1.00259	0.662844	37.2	30.4585	96.4103	165.177	64.1405	84.9376	12.6725	1	9	1	2	99	15	3000	1	6	6	0	0	1		97		97		97			98			97			98
250	78	156.5	113.5	67.5	171.45	202.4	92	31.229	31.17	109.3	42.627	105.67	1.03435	0.637504	32.43	20.142	112.183	172.022	76.5195	222.839	16.875	2	9	1	99	99	27	2500	1	5	9	0	1	0	05:30:00		19:30:00		05:30:00			06:00:00			22:30:00			22:30:00
251	92.5	115.5	85	72	182.88	288.6	131.182	39.1369	34.03	119.83	46.7337	126.5	0.947273	0.655238	39.03	13.264	66.326	178.13	89.225	591.866	20.1995	1	9	1	4	99	1	3000	1	6	9	0	1	0		97		97		97			97			97			97
252	76	150.5	92.5	72	182.88	297	135	40.276	35.63	128	49.92	131	0.977099	0.699913	43.83	27.511	101.814	159.769	64.5475	69.472	18.6325	2	9	1	99	99	0.33	3000	1	5	6	0	1	1	04:30:00		16:30:00			97				2-3 am		97			97
253	68	129.5	70.5	67	170.18	192.2	87.3636	30.0995	26.17	94.33	36.7887	102.67	0.918769	0.554295	32.67	99	99	99	99	99	99	1	9	1	99	99	1	2200	1	6	5	0	0	1		97		97		97			98			97			98
254	66	123	78	74	187.96	211.8	96.2727	27.1905	30.3	101.33	39.5187	108.9	0.930487	0.539104	34.23	99	99	99	99	99	99	1	9	1	99	99	8	2800	1	5	8	1	0	1	06:00:00			97			4-6 am		97				9-11 pm
255	65	127.5	85	71	180.34	184	83.6364	25.66	23.47	92.43	36.0477	104.1	0.887896	0.512532	36	99	99	99	99	99	99	2	9	1	99	99	7	2500	1	5	8	1	0	0		99		99	05:00:00			06:00:00			20:00:00				97
256	99	128.5	79	74	187.96	272.8	124	35.0216	39.27	130.13	50.7507	116.33	1.11863	0.692328	41.83	28.002	81.6602	133.887	84.705	89.2336	21.1435	2	9	1	99	99	3	2250	1	5	7	1	1	1	06:00:00		18:00:00		04:45:00			04:45:00			21:00:00			22:00:00
257	108.5	136	84.5	71	180.34	278.8	126.727	38.8805	37.43	128.33	50.0487	122	1.05189	0.7116	38.5	27.02	99.6232	162.203	163.457	152.385	6.266	1	9	1	99	99	13	2500	1	4	9	0	0	1		97		97		97			97			97			97
258	78	135.5	80	67	170.18	257.2	116.909	40.2788	35.3	122.5	47.775	120.07	1.02024	0.719826	39.73	23.581	112.913	174.174	67.154	237.016	12.301	2	9	4	99	99	10	2500	1	5	7	0	1	0		99		99	04:30:00			05:30:00			21:30:00			21:30:00
259	67	148.5	76.5	75	190.5	236.2	107.364	29.5198	32.4	111.67	43.5513	117.83	0.947721	0.586194	32.3	99	99	99	99	99	99	1	9	1	4	99	15	1895	1	6	9	0	0	0	07:00:00		17:00:00			97			98			97			98
260	68.5	142	104	69	175.26	235	106.818	34.6996	34.53	118.5	46.215	110.23	1.07502	0.676138	38.9	23.0895	89.9845	145.422	65.3215	143.793	21.76	4	9	1	99	99	27	3500	1	6	6	0	0	1	06:00:00		18:00:00				4-5 am		98				11pm-12 am		98
261	83	119.5	73	68	172.72	254.6	115.727	38.7076	35.7	126.13	49.1907	121.23	1.04042	0.730257	42.93	99	99	99	99	99	99	1	9	4	99	99	20	2800	1	4	7	0	0	1	05:00:00		18:00:00		05:00:00			08:00:00			22:00:00
262	83	148	86	72	182.88	236.4	107.455	32.0581	33.93	115.5	45.045	112.3	1.0285	0.631562	32.9	28.4935	128.685	161.981	67.6835	93.9592	9.57	1	9	1	99	99	2	2000	1	6	10	0	0	1		97		97			4-5 am			4-5 am		97
[truncated: 217 more columns]
